# Supplementary material for: Phase-Selective Epitaxy of Trigonal and Orthorhombic Bismuth Thin Films on Si (111)
Source: Nanomaterials (Basel). 2023 Jul 24;13(14):2143. doi: 10.3390/nano13142143 (PMC10386495; doi:10.3390/nano13142143)
Supplement: Supplementary file 1 [file nanomaterials-13-02143-s001.zip]

Archive with 1 entries (1 files):
- nanomaterials-2500996-supplementary.pdf
